# Supplementary material for: Galleria mellonella: A Novel Invertebrate Model to Distinguish Intestinal Symbionts From Pathobionts
Source: Front Immunol. 2018 Sep 19;9:2114. doi: 10.3389/fimmu.2018.02114 (PMC6156133; doi:10.3389/fimmu.2018.02114)
Supplement: Supplementary file 1 [file Table_1.XLSX]

## Sheet: Tabelle1
Supplementary Table S1: Galleria mellonella sequences obtained from Transcriptome dataset
Gene	Sequnce name	Sequence	Length [bp]
Nitric oxide synthase (Nos)	contig06540_1.exp	ATTAGAAGATGAAGGTGCTGAAGTCACAA GGTTATTATTAGATAAAGATGGACACTTTT ATGTTTGTGGCGATTGTAAAATGGCAGAA GAAGTCCAACAGAAACTAAAGTCAATTAT TAAGAAGCAAGCTAAAATGTCGGACGAG GAAGTAGATGA	156
NADPH oxidase (Nox-4)	contig01327_1.f1.exp	TAGTCACATGTTGCACATTCTCGTTTACGCGCGCTGGTCATGGCAGCTCAATACACGTTCGAGATTTTTATTACTATCGAGTGAAAAATAAAATAAAAAAATGCAGGAATTTTTTTAATTTTTGAATTTAGAAATTTAGGAAATGATTTTTCTTCGGGGGAAAAAATATAAATAGAACAAAAGATAAAGAATGAGATTAATACCACTTTTAAAAGATAGTTATTATTTTTTCAAGAGACGTTTTTTTTGATATTATGGATCTCATTAGTGACGTATATTTTCTACAATACATACATGTTTTATTTTAATGGACGCCAATTTTATTATATAAGAAGAATTCTAGGGTTAGGATTATGTATATCCCGTGGCACGGCATCAGTTATCAATTTATGTTGCGCT…	2068
GST1	contig17870_1.exp	AATCGTAAAAGCCGCACATTTGTTGACAGTATATAATCATGTACCTCCAAGTAGTACCCGTTAGTGTCGAATACCTTTTGTCCACAATGTCTCGTGTCACACCTATTATTTTGTTTTTATCCTTTGTTGTAATTATTGAGCTAGTGACCAGTAATGTAATAGATAATGGTAAAATTTCCGAAACTGATATTAAAGACCATGATGAACCTAATAATGCTATGACAGAGGATAAAGATGCTAAAATCGAAGAAGTAACAACAAATCAGGCTCCCGTTTCTCCAAGTAAAGAGTGTGTCAAAGTTGGACAGTATTGTAATTTTCATACTGATTGCTGTACAAACTCTTGCCTCGGTTACATGAAGAGATGCGTCTAAAATAAATTTGGACGAAGAAACGATT…	1368
GST2	GME-string_Contig_587.0	TATCAGTAAAAACAACCGACATGCATCCAATACAATAAAATACAATACAGTTCATTAGTAACATTTTTCGGTAGAAAGTATAATATTCCTGGAGAAAATTGTTGGATGGTAAACATCCAATCAATTCATCACTTTATGAAATATATTTTGTGGTGTAAAAATATTTTATCAGTCAACCGTGACCGTAATTTGTTGGATAAGTTGCCACTAGTTGTCACCCTTGCCAGACATAACAATAGAAATCGAAATGACCATTGATTTATACTATACGCCGGGCTCAGCGCCATGTAGATTAGTGTTGCTGGTCGCAGCGGCACTTGATATTCAACTCAACTTAAAATTAACTGACTTGTCTGCTGGAGAACAATTTAAACCGGATTTCTTAAAGATAAATCCTCA…	959
GST3	contig16897_1.exp	AAGCAGTGGTATCAACGCAGAGTACGCGGGGAGTTACGTTGAAGACACCAGGGACAGTGTTTGCATCAATAAAACCGGAAATAAAAATGGTTCTAACCCTATACAAATTGGACGCAAGCCCGCCAGTTCGCGCCGTGTATATGACTATTGAAGCCCTAAATCTTTCTGATGTACAATACATAGACACGAATTTATTCAAAGGGGAGCATCTCACAGAAGAATTTATACAGATGAATCCTCAACATACTATTCCTACGCTAAAAGAGGACGACTTCGTTATATGGGACAGCCACGCGATCTGCGGATATCTGATAGCGAAGTACGGCAAAGACGACTCACTTTATCCGACCGAGCCTAAGCAGAGAGCAATTATCGACCAGAGATTGCATTTCGATAGCG…	895
GST4	contig16841_1.exp	AAGCAGTGGTATCAACGCAGAGTACGCGGGGATATTCGTTCGGATCTAGACATTGACAATATGGCAAAGAAATTACACTACTTCAATTTGAACGGGTTGGCAGAATCGATACGGTACATTTTGTACTACAGTGGTGAAAAATTCGAGGATGTCAGATATGACAGATCCAGTTGGCCCATCAAAAGTGTGAAAGATTCTCTGCCATATGGTCAACTACCGTTATACGAAGAAGGTAACCGTAGCCTGAACCAGTCCCTGGCCATTGCCCGTTACGTTGCTGTAAGGGCAAACCTCTTGCCCTCGGATCCCTTCGAACAGGCTATTTTGGATGCTGCCGTCTTTAACATTTACGATTTCTGGAGCAAGGTCGGAACATACATTAGGGAAGAAGATGCAGCC…	693
GST5	contig16918_1.exp	AAGATCGCTATTTTAATCCCTTTGATTATATTAGTAATAGTGGACTATTATAATTATCAGGTCTAGTTATTTCTACAGACAGGCGTGGTATGACAACGCATAAAATTAAGCCGGTTTATTATGCTATCACAGTGATTCGCAGTTTTTTCGTAAAGTATCAGTGCCCCCACCATAATATTTGAAATGATAATATCAACATTTAGCTTCGCAGTTCATGTTTTAATGACGTCGTTTAGAGTGCTTCGACCAGTAGCTCGTTTACTAGGATACGCGTCTTACCAAACCATGGCTACCAAAGCGGTCAAGGGCAAAGTCAACTTCAATACAAGACACTTGGCTAAAGGTGATCCGCTTCCTCCATACAATGGCAAATTGCGTATTTACAACATGAGATATTGT…	1049
GST6	GME-string_Contig_352.0	GGGGACATTTTATCGTTCTTTCCTGTTGCAGTCACGAGTAAAAGTTGTTACACACTAACATTGGTATAATTTATATCGTAAAAGGAATTTGATTTGATTTTAAAATGTCTGAGAAGCATTTACAAACCGGTGATGTTCTACCTCAATATAGTGGAAAATTGCGCCTTTTCGCAATGAGATTCTGCCCTTACGCTGAAAGAAGTGTTTTAGTCTTGAATGCTAAAAATTTGCAGTATGATTTAGTGTTTATAAATTTGGATCATAAACCAGAATGGTTATTTAACTTCAGCCCCAAAGGTACTGTGCCAGCACTAGAGTATGAGCAAGGCAAAGCAATATTTGATAGCAACATCATCAATGTGTACTTGGATGAAAAATACCCAGATGTGCCATTACAAT…	931
GST7	contig00949_1.exp	GTTGGCTCTTGTCACTCATTGAAAAAGGTGTTCTGTGCTTTTGTGGTTTTGATTCTAAATTATTAATCCCATATAAAGATGCCGATAAAAATATACAAAATGGATTTGAGTCCACCGGCACGCTCTGTTATGATGGCCTGTGAAGTGCACGGCATTACAGCTGAAATGATAGATGTAAATCTTATAGAGCAAGAACATAAAACACCGCAATATTTGAAGATGAACCCGCTTCATACCGTACCGGTATTAAAAGATGGCGACCTCATTATAAGTGACAGCCATGCTATATTGATGTATCTGACAGATGTTTATGGAAAAGATGATTCGCTGTATCCAAAAGATATAAAACAAAGGGCGATGGTAAATCAAAAGCTTTTCTTCAGTAATTCAACCTTATTC…	821
GST8	contig00256_1.exp	TTGATGGAAATTTTGGAATAGAACACAAACAAAATAATAATGTATTGATAAGAATAAATAGAGACTTTATACTTGATGTTTGTGTCTGTACGGTCTATACTATACCTACGAGTGTGTGTCGTTTGTGACATTCTTAATTCTAATATCTCTATAACACCTATTTAGTTTGTGATAAATAACTCAAAGTTCAAACTTCGTGGTTAAAATCTTATAAACTTAAAGTTTTAAACTTAATATTTATTATCTTATATACATCTAAATTTTTATTGTTTAATAAGCTTTTTGCGATATTTGTTTTTATACGTAAACAAATAATAATGCCGATAAAATTATATTATGACCTTATGTCGCAACCTTCTCGGTGTCTTTATATTCTTTTTAAATTTATAAAATGTGATT…	1353
GST9	contig19570_1.f1.exp	CAGTGGTATCAACGCAGAGTACGCGGGGACTGTGAAACTTTTAGTGTCAGTGTCAGATAGGTTTTAATCTTTTACATTTTCTTTCGTCATTTCATTTTTATTCTATTTAAATCCATCGCTCATTTATACCATAGCGCTCTAATTTCCAGAAAGATTTGAGATCTTTTCATTCTATTCAATTTTTATTTCTATTAATATAAAGTCTCATGATTAAAATGAAGCTGTCACCGTTCTAATTGCTAACAACATTATGGACGATACTGAGAGCACAACTACGTCTGCTGATGAAAACACTGGTAATTTGTGTGACAATCCAACACGTGATACACTTGCGGAAGGTTTGTTGGGGTTACTTAAACCTACTATTGACCAGCTTGACGACAGAGTTAGAGCTACCAG…	2331
GST10	GME-string_Contig_5086.0	ACAACATAAAAGATACCACATCTTGTTGAAAAATTTAGTAATTTAGACGTTTTCTAGTGAGAGTGTTGCTCGTATCGCAAAAGTAACTTGTTAAACATGGCAGCGTTCAGATTCGATGATCCAGCTGTACAATCCTACGCTTTTTACTCTGGTGTGTTAGCGCTGAAGACACTTGGGATGGCAACACTAACAGCAAGAACGCGTTATGTTAAGAAAGTGTTTGCAAATGAAGAGGACACGAAGATAAAAAATGGTATTGTAAAGTTCGACGACCCCGACGTGGAGAGAGTGCGTCGCGCTCACCTCAACGATTTAGAGAATATTCCTGCTTTTTGGTTGCTCGGGGGATTATACCTAACTACTGGGCCAGAAACTACAACAGCTATTACTTTATTCCGG…	845
GST11	contig21121_1.exp	AACGCAGAGACGCGGGGGCCACAATTGGTTTTTCGCTTATTCAGTGCTAGTGTCTGTTCGAGCAGACATTATTGCTCGTGTTACCTGAGTCCTTGAGTTGTAGTTTCAGCGATGTCCCGACCGCTGCTATACTTCTTGCCAGGGAGCCCGCCGGCTCGCGCAGTCATGATGCTAGCAGACATCATCGGTTTGGAGCTAGATATAAAAGAGATCGACTTTTTGAAATTGGAACACAAATCGGAGGCGTTTTTGAAGTTAAATCCCATGGGCACAATCCCAACATTGCAAGATGGTGATTTCGTGATATCGGAAAGTCATACCATCATGAAGTATCTGCTGGAGAAGTATGGCGGCGACAAACGCGAGGTTCTATATCCGAGCGACATAAGAACCAGGGCC…	797
GST12	contig22093_1.exp	CAGTCTGATTTTGTAGTGGTAATAAAAATGTCACTTGTGTTGTATAAAGTGGACAGAAGTCCTCCGGTCAGAGCAGTTCTTATGACAATTGAGATACTAGAACTTAAATATAAATCTATAGAAGTCAACACTCTGGCTGGAGAGCATTTGAAACCGGAATATCTAGAAAAGAACCCTATGCACACAGTGCCTTTGCTTGAAGACGGAAAATTTTCTCTCGCTGATAGCCATGCCATCATCACGTACTTAGTATCTAAATATGGAGCAGATAAGCGAGAAGATTTGTATCCTAATGACTTGGGTATAAGAGCTACTATAAACCAACGTTTGTATTTCGATGCAGGTGTATTGTTCCCAAAATTAATGGCCATCTCCAGACCAATGTTCAGAAAAGAAACG…	1279
GST13	GME-string_Contig_3196.0	ACGAACTATCAGCTTGACCGGTATCAGTCGTTGACGACAACTCGAAGTAGAAAACATATCGCTTGTAAGCATCTAGTTGTTTTCTAGAAACATTGTTATTCGGATTAATAATGCCGGACGTATCGGTCTATTATTTCCCCATAAAGGGCTTGGGTGAGAGCATTCGCTTGTTGCTAGCTTATGGTGGCCAAGAGTTCGAGGACGTTAGGATCCCCAAGGAGATTTGGCCGCAGAGACGATCAATTGCAGCGTTTGGTCAGGTGCCTGTTCTGGAAATAGATGGAAAGAGGTACGCTCAGAGTGTCGCCATATCGAGGTACCTGGGACGCAAGTATGGATTGACAGGCGCGAACATCGAGGAAGACTTCCTTATTGATCAGAATGTGGACTTTGTCAACG…	1049
GST14	contig03468_1.exp	TTGTACTACTTACCACCGTCACCACCATGTCGAGCTGTAATGATGACAGCGAAGGTCCTGGGTTTGGAGTTGGATTTAGTGCTCACCAATATTATGGAGGGTCAGCATATGACACCGGAATATATGAAGATGAATCCCCAACACACTATACCAACTATGGATGACAACGGCTTCATACTTTGGGAGAGTCGTGCAATAATGGCATATTTGGTCAATGCCTACGGCCGGGATGACTCTTTCTACCCCAAAAATCCTCGGCAAAGAGCTATTGTCGACCAACGGCTCAATTTTGATATCGGAACTTTGTTTTTAAGATATGTGAACCTTTATGTACCGGTTCTGTTTAAAGGAGATGAAATGGAGCAAGAGAATATTGATAAAATGAATGAGGCACTTGGA…	697
GST15	contig06300_1.exp	CATCGACCAATACGTGGGGACTTCCTTAATGACATCCGCGCAAAGGCAGCTACAGTCCACTACGAGCCTGACGCGGCGCTCAAGGCCAAGAAACACGAGGAGAACGCCAAGAACCTTGTACCCGGTGTTGCTCGGGAAAGCTGGATGACATCATCCGGAAGAACAACGGGCACCTCGTAGCTGGCAAGTTAACATGGGGGGATTTCGTGTTCGCGGGAATGTACGATTATCTCA	234
GST16	GME-string_Contig_1119.0	TAAAGTAACAGTCAGTTTGTAGCCAACAACAAGATGCCACTAGTGTTACATAAAACAGACGGGAGCCCTCCTGTCAGGGCTGTTCTTATGACTATTGACATTCTTAAACTGAAAGTGGAGTTTGTTGAAGTCAATACATTGGCTGGAGAAACCCGGAGACCGGAATATGTTGCAAAAAATCCTATGCATACAGTACCGCTACTTGAAGATGGGAATTTTACACTAGCTGACAGCCACGCGATTATTACATACTTGGTGTCCAAATATGGTGGTGAAAAACGAGCGGAACTGTATCCTAACGACTTCAGTACAAGAGCTACAATCGATCAGCGTTTATACTTTGACGCTGCTGTGCTATTCCCAAGATTAATTTCCATCTTAAGGCCAGTATTTAGAGAT…	740
GST17	GME-string_Contig_1300.0	TCGTAAATAGAGTTGTGAGCTATCAACACGTGTTCCGGGTGTATTTTGTATAATTATTCCTAATCGATTTTTCTCACAAACAATGCCTATTGATCTGTACCTGAATCCTGGCTCTGCGCCCTGCAGAGCAGTGCTCCTCACAGTGAGAGCTCTCAACTTGGACGTCAATCAGAAATTGACAGATTTAATGAAAGGAGAACATCTTACACCGGAGTATCTAAAGATCAATCCTCAGCACACTATCCCCACATTAGTGGACGACGATTTCTCAGTATGGGAGTCGAGAGCCATAATAACCTATTTGGTGAACAAATATGGTAAAGATACAGGACTGTACCCTGAGGAGCCGCGAGCTAGGGCCACTGTTGATCAGAGGCTGTACTTCGATATGGGAACACT…	849
GST18	GME-string_Contig_1757.0	CTCTGTGATTTGCATATCAGTAAGAACATTGTGTTACTATTGACATAATCTCTGTGATTTGCATATCAGTAAGAACATTGTGTTACTATTGACATAATTTAATCTAAAAACATTTCAATAAGAACATCAAATTTTAAGTTTACCTAGTTTATTCATTATCATTTCAAGATTTTTTTAATAATGGGAGGTGAGAGTCGCGCAATCCTCTACGGCTTCTGGTCATCTTCGTGTTCATGGCGAGTACGTGCTGGTTTAAACCTAAAAAGCATTGTATTCGAAGAACGGAACATTGATATCGTAAAGGAGCAATCTCAACTCACCGACAAATATAAGAACATCAATCCTTCACAGAAAGTACCAGCCCTGATTATTGATGGACAAACTTTAGTGGAATCGATG…	921
GST19	contig01202_1.exp	AAGCAGTGGTATCAACGCAGAGTACGCGGGGGTTACTCAGTTACTCCATCCACACTCGTGCATACGCCTCACTGTACCTTAGTTTCTAAATTTAAAACATCAAATCCACAATGCCCATCGATCTCTACTACGTGCCTGGCTCCGCGCCGTGCAGGGCTGTCTTGCTCACAGCGAGGGCTCTCAACCTAAATCTTAACTTGAAACTGGTTGACTTGCATCACGGCGAGCATTTGAAGCCTGAGTATCTGAAGATCAACCCCCAGCACACAGTCCCCACACTGGTTGACGATGGATTCTCCCTATGGGAATCCCGTGCTATCATAACCTACCTGGTCAACAAATATGGCAAGGGCTCCACGCTGTACCCTGAGGACCCGAAGGCGCGTGCGCTCGTTGATC…	907
Sequence obtained from:
BMC Genomics (2011) 12:308 https://doi.org/10.1186/1471-2164-12-308
Additional file 7
